# Supplementary material for: Nectin-4 and DNA mismatch repair proteins expression in upper urinary tract urothelial carcinoma (UTUC) as a model for tumor targeting approaches: an ImGO pilot study
Source: BMC Cancer. 2022 Feb 14;22:168. doi: 10.1186/s12885-022-09259-z (PMC8845253; doi:10.1186/s12885-022-09259-z)
Supplement: Supplementary file 1 — Additional file 1. [file 12885_2022_9259_MOESM1_ESM.zip]

Archive with 3 entries (3 files):
- contingency tables.docx
- DATABASE UTUC.xlsx
- SUPPLEMENTARY FILES LEGEND.docx
