# Supplementary material for: Nectin-4 and DNA mismatch repair proteins expression in upper urinary tract urothelial carcinoma (UTUC) as a model for tumor targeting approaches: an ImGO pilot study
Source: BMC Cancer. 2022 Feb 14;22:168. doi: 10.1186/s12885-022-09259-z (PMC8845253; doi:10.1186/s12885-022-09259-z)
Supplement: Supplementary file 1 — Additional file 1. [file 12885_2022_9259_MOESM1_ESM.zip › DATABASE UTUC.xlsx]

## Sheet: Foglio1
CASE	LOCATION	T	N	NECTIN4	MLH1	MSH2	MSH6	PMS2
1	urether	T2	Nx	medium	positive	positive	positive	positive
2	urether	T1	Nx	medium	positive	equivocal	negative	positive
3	pelvis	T3	Nx	low	positive	positive	positive	positive
4	urether	T1	Nx	neg	positive	positive	positive	positive
5	urether	T1	Nx	neg	positive	positive	positive	positive
6	pelvis	T3	Nx	neg	equivocal	equivocal	equivocal	equivocal
7	pelvis	T1	Nx	neg	positive	positive	positive	positive
8	pelvis	T2	Nx	medium	positive	negative	negative	positivo
9	pelvis	T1	Nx	low	positive	negative	negative	negativo
10	urether	T3	N1	neg	positive	positive	positive	positive
11	pelvis	T3	Nx	neg	positive	positive	positive	positive
12	pelvis	T3	Nx	neg	positive	positive	positive	positive
13	pelvis	T1	Nx	medium	negative	negative	negative	negative
14	pelvis	T1	Nx	low	positive	positive	positive	positive
15	urether	T3	Nx	neg	positive	positive	positive	positive
16	pelvis	T3	Nx	neg	positive	positive	positive	positive
17	pelvis	T3	Nx	neg	positive	positive	positive	positive
18	urether	T1	N0	ne	positive	positive	positive	positive
19	pelvis	T1	Nx	medium	positive	positive	positive	positive
20	urether	T2	Nx	neg	positive	positive	positive	positive
21	pelvis	T2	Nx	neg	positive	positive	positive	positive
22	pelvis	Ta	Nx	low	negative	negative	negative	negative
23	urether	T3	Nx	neg	positive	positive	positive	positive
24	pelvis	T3	Nx	low	positive	positive	positive	positive
25	pelvis	T3	Nx	neg	positive	positive	positive	positive
26	urether	T1	Nx	low	positive	positive	positive	positive
27	urether	T2	Nx	low	positive	negative	negative	positive
